# Supplementary material for: A genome scale overexpression screen to reveal drug activity in human cells
Source: Genome Med. 2014 Apr 29;6(4):32. doi: 10.1186/gm549 (PMC4062067; doi:10.1186/gm549)
Supplement: Additional file 9 — RHOXF2 raw FPKM values and Gene Ontology enrichment. [file gm549-S9.xlsx]

## Sheet: GO DOX (1=nodox,nodrug VS 2=dox
HEK293_M2+RHOXF2 - RNA-Seq raw FPKM*									Fragments Per Kilobase of transcript per Million mapped reads.
no dox, no drug
gene_id	locus	FPKM	FPKM_conf_lo	FPKM_conf_hi	FPKM_status
GAPDH	chr12:6643584-6647537	542.954	536.094	549.814	OK
ACTB	chr7:5566778-5570232	308.935	304.631	313.239	OK
RHOXF1	chrX:119243024-119249847	0.131154	0	0.282598	OK
RHOXF2B	chrX:119206228-119211707	27.5885	26.0369	29.1401	OK
RHOXF2	chrX:119206240-119211707	0.314377	0	1.89227	LOWDATA
RHOXF2	chrX:119292466-119297933	0.016538	0	0.0606414	OK
RHOXF2B	chrX:119292466-119297945	30.6067	28.9727	32.2407	OK
no dox, mitomycin C
gene_id	locus	FPKM	FPKM_conf_lo	FPKM_conf_hi	FPKM_status
GAPDH	chr12:6643584-6647537	520.943	513.901	527.985	OK
ACTB	chr7:5566778-5570232	266.311	262.11	270.513	OK
RHOXF1	chrX:119243024-119249847	0.193297	0	0.386593	OK
RHOXF2	chrX:119292466-119297933	0.109978	0	1.83906	LOWDATA
RHOXF2B	chrX:119292466-119297945	30.2222	28.5146	31.9298	OK
RHOXF2B	chrX:119206228-119211707	27.2503	25.6286	28.872	OK
RHOXF2	chrX:119206240-119211707	0.262657	0	1.90937	LOWDATA
dox, no drug
gene_id	locus	FPKM	FPKM_conf_lo	FPKM_conf_hi	FPKM_status
GAPDH	chr12:6643584-6647537	582.77	575.348	590.192	OK
ACTB	chr7:5566778-5570232	281.34	277.011	285.669	OK
RHOXF1	chrX:119243024-119249847	0.388481	0.113784	0.663179	OK
RHOXF2B	chrX:119206228-119211707	5.72684	0	22.8322	LOWDATA
RHOXF2	chrX:119206240-119211707	3046.46	3029.19	3063.74	OK
RHOXF2	chrX:119292466-119297933	3232.26	3214.47	3250.06	OK
RHOXF2B	chrX:119292466-119297945	1.87737	0	19.4851	LOWDATA
dox, mitomycin C
gene_id	locus	FPKM	FPKM_conf_lo	FPKM_conf_hi	FPKM_status
GAPDH	chr12:6643584-6647537	628.811	620.223	637.398	OK
ACTB	chr7:5566778-5570232	298.729	293.769	303.69	OK
RHOXF1	chrX:119243024-119249847	0	0	0	OK
RHOXF2B	chrX:119206228-119211707	7.18665	0	28.5022	LOWDATA
RHOXF2	chrX:119206240-119211707	3826.24	3804.71	3847.77	OK
RHOXF2	chrX:119292466-119297933	4086	4063.75	4108.25	OK
RHOXF2B	chrX:119292466-119297945	2.35436	0	24.3671	LOWDATA
*Fragments Per Kilobase of transcript per Million mapped reads.
Gene Ontology (GO) enrichment
dox vs no dox (no drug)
Curated GO Term	Description	P-value	-log(P-value)	Enrichment	N	B	n	b	Genes
GO:0042770	signal transduction in response to DNA damage	6.17e-05	4.21	11.96	17675	96	77	5	[TP53 - tumor protein p53, BRCA1 - breast cancer 1, early onset, CDKN1A - cyclin-dependent kinase inhibitor 1a (p21, cip1), KAT5 - k(lysine) acetyltransferase 5, PGAP2 - post-gpi attachment to proteins 2]
GO:0055093	response to hyperoxia	9.99e-05	4	32.79	17675	21	77	3	[PDPN - podoplanin, CDKN1A - cyclin-dependent kinase inhibitor 1a (p21, cip1), FAS - fas (tnf receptor superfamily, member 6)]
GO:0000077	DNA damage checkpoint	0.000232	3.63	13.31	17675	69	77	4	[FBXO31 - f-box protein 31, TP53 - tumor protein p53, BRCA1 - breast cancer 1, early onset, RAD17 - rad17 homolog (s. pombe)]
GO:0090400	stress-induced premature senescence	0.000278	3.56	76.52	17675	6	77	2	[TP53 - tumor protein p53, CDKN1A - cyclin-dependent kinase inhibitor 1a (p21, cip1)]
GO:0006925	inflammatory cell apoptotic process	0.000388	3.41	65.58	17675	7	77	2	[IRF3 - interferon regulatory factor 3, FAS - fas (tnf receptor superfamily, member 6)]
GO:2000602	regulation of interphase of mitotic cell cycle	0.000614	3.21	10.32	17675	89	77	4	[FBXO31 - f-box protein 31, TP53 - tumor protein p53, SMARCA4 - swi/snf related, matrix associated, actin dependent regulator of chromatin, subfamily a, member 4, RAD17 - rad17 homolog (s. pombe)]
GO:0030522	intracellular receptor mediated signaling pathway	0.000726	3.14	7.04	17675	163	77	5	[UBE2V1 - ubiquitin-conjugating enzyme e2 variant 1, BRCA1 - breast cancer 1, early onset, KAT5 - k(lysine) acetyltransferase 5, IRF3 - interferon regulatory factor 3, RBFOX2 - rna binding protein, fox-1 homolog (c. elegans) 2]
mitomycin C vs no drug (no dox)
Curated GO Term	Description	P-value	-log(P-value)	Enrichment	N	B	n	b	Genes
GO:0006950	response to stress	2.99e-05	4.52	2.49	17675	2230	70	22	[PRKDC - protein kinase, dna-activated, catalytic polypeptide, PDPN - podoplanin, ING4 - inhibitor of growth family, member 4, UBE2V1 - ubiquitin-conjugating enzyme e2 variant 1, ASNS - asparagine synthetase (glutamine-hydrolyzing), MARK2 - map/microtubule affinity-regulating kinase 2, DDIT3 - dna-damage-inducible transcript 3, BRCA1 - breast cancer 1, early onset, CDKN1A - cyclin-dependent kinas…
GO:0051246	regulation of protein metabolic process	9.44e-05	4.03	2.88	17675	1405	70	16	[DBNDD2 - dysbindin (dystrobrevin binding protein 1) domain containing 2, WWTR1 - ww domain containing transcription regulator 1, ASNS - asparagine synthetase (glutamine-hydrolyzing), DDIT3 - dna-damage-inducible transcript 3, APLP2 - amyloid beta (a4) precursor-like protein 2, BRCA1 - breast cancer 1, early onset, APLP1 - amyloid beta (a4) precursor-like protein 1, CDKN1A - cyclin-dependent kina…
GO:0045089	positive regulation of innate immune response	0.000248	3.61	8.89	17675	142	70	5	[POLR3B - polymerase (rna) iii (dna directed) polypeptide b, UBE2V1 - ubiquitin-conjugating enzyme e2 variant 1, MAPK9 - mitogen-activated protein kinase 9, TNIP1 - tnfaip3 interacting protein 1, IRF3 - interferon regulatory factor 3]
GO:0007507	heart development	0.00035	3.46	8.25	17675	153	70	5	[PRKDC - protein kinase, dna-activated, catalytic polypeptide, PKD1 - polycystic kidney disease 1 (autosomal dominant), VCAN - versican, STRA6 - stimulated by retinoic acid gene 6 homolog (mouse), PAM - peptidylglycine alpha-amidating monooxygenase]
GO:0006974	response to DNA damage stimulus	0.00036	3.44	4.04	17675	562	70	9	[PRKDC - protein kinase, dna-activated, catalytic polypeptide, ING4 - inhibitor of growth family, member 4, FBXO31 - f-box protein 31, DDIT3 - dna-damage-inducible transcript 3, BRCA1 - breast cancer 1, early onset, CDKN1A - cyclin-dependent kinase inhibitor 1a (p21, cip1), TAF1 - taf1 rna polymerase ii, tata box binding protein (tbp)-associated factor, 250kda, IRF3 - interferon regulatory factor…
GO:0097193	intrinsic apoptotic signaling pathway	0.000446	3.35	11.22	17675	90	70	4	[CHAC1 - chac, cation transport regulator homolog 1 (e. coli), DDIT3 - dna-damage-inducible transcript 3, BRCA1 - breast cancer 1, early onset, CDKN1A - cyclin-dependent kinase inhibitor 1a (p21, cip1)]
GO:0002224	toll-like receptor signaling pathway	0.000505	3.3	10.86	17675	93	70	4	[UBE2V1 - ubiquitin-conjugating enzyme e2 variant 1, MAPK9 - mitogen-activated protein kinase 9, TNIP1 - tnfaip3 interacting protein 1, IRF3 - interferon regulatory factor 3]
GO:0045786	negative regulation of cell cycle	0.000515	3.29	5.94	17675	255	70	6	[ING4 - inhibitor of growth family, member 4, DDIT3 - dna-damage-inducible transcript 3, PKD1 - polycystic kidney disease 1 (autosomal dominant), CDKN1A - cyclin-dependent kinase inhibitor 1a (p21, cip1), SMARCA4 - swi/snf related, matrix associated, actin dependent regulator of chromatin, subfamily a, member 4, RAD17 - rad17 homolog (s. pombe)]
GO:0051571	positive regulation of histone H3-K4 methylation	0.000547	3.26	56.11	17675	9	70	2	[BRCA1 - breast cancer 1, early onset, OGT - o-linked n-acetylglucosamine (glcnac) transferase]
GO:0045859	regulation of protein kinase activity	0.000565	3.25	3.8	17675	598	70	9	[DBNDD2 - dysbindin (dystrobrevin binding protein 1) domain containing 2, WWTR1 - ww domain containing transcription regulator 1, ASNS - asparagine synthetase (glutamine-hydrolyzing), AJUBA - ajuba lim protein, DDIT3 - dna-damage-inducible transcript 3, PKD1 - polycystic kidney disease 1 (autosomal dominant), APLP2 - amyloid beta (a4) precursor-like protein 2, CDKN1A - cyclin-dependent kinase inh…
GO:0010628	positive regulation of gene expression	0.000983	3.01	2.81	17675	1077	70	12	[WWTR1 - ww domain containing transcription regulator 1, PRKDC - protein kinase, dna-activated, catalytic polypeptide, SATB2 - satb homeobox 2, UBE2V1 - ubiquitin-conjugating enzyme e2 variant 1, MAPK9 - mitogen-activated protein kinase 9, DDIT3 - dna-damage-inducible transcript 3, PKD1 - polycystic kidney disease 1 (autosomal dominant), BRCA1 - breast cancer 1, early onset, CREB3L4 - camp respon…
mitomycin c vs no drug (with dox)
Curated GO Term	Description	P-value	-log(P-value)	Enrichment	N	B	n	b	Genes
GO:0009966	regulation of signal transduction	0.000323	3.4908	2.35	17675	1680	85	19	[TRAF5 - tnf receptor-associated factor 5, DDIT3 - dna-damage-inducible transcript 3, AGPAT9 - 1-acylglycerol-3-phosphate o-acyltransferase 9, APLP2 - amyloid beta (a4) precursor-like protein 2, BID - bh3 interacting domain death agonist, RGNEF - 190 kda guanine nucleotide exchange factor, DAG1 - dystroglycan 1 (dystrophin-associated glycoprotein 1), NCOA3 - nuclear receptor coactivator 3, C18orf…
GO:1900117	regulation of execution phase of apoptosis	0.00038	3.42022	8.12	17675	128	85	5	[FASTK - fas-activated serine/threonine kinase, CHAC1 - chac, cation transport regulator homolog 1 (e. coli), DDIT3 - dna-damage-inducible transcript 3, BID - bh3 interacting domain death agonist, CLU - clusterin]
GO:0016569	covalent chromatin modification	0.000686	3.16368	5.65	17675	221	85	6	[PHF8 - phd finger protein 8, OGT - o-linked n-acetylglucosamine (glcnac) transferase, MLL5 - myeloid/lymphoid or mixed-lineage leukemia 5 (trithorax homolog, drosophila), NCOA3 - nuclear receptor coactivator 3, MBIP - map3k12 binding inhibitory protein 1, KAT6A - k(lysine) acetyltransferase 6a]
GO:0016573	histone acetylation	0.000717	3.14448	9.9	17675	84	85	4	[OGT - o-linked n-acetylglucosamine (glcnac) transferase, NCOA3 - nuclear receptor coactivator 3, MBIP - map3k12 binding inhibitory protein 1, KAT6A - k(lysine) acetyltransferase 6a]
GO:0010646	regulation of cell communication	0.000744	3.12843	2.14	17675	1944	85	20	[TRAF5 - tnf receptor-associated factor 5, DDIT3 - dna-damage-inducible transcript 3, AGPAT9 - 1-acylglycerol-3-phosphate o-acyltransferase 9, APLP2 - amyloid beta (a4) precursor-like protein 2, BID - bh3 interacting domain death agonist, RGNEF - 190 kda guanine nucleotide exchange factor, DAG1 - dystroglycan 1 (dystrophin-associated glycoprotein 1), NCOA3 - nuclear receptor coactivator 3, C18orf…
Enrichment (N, B, n, b)¾is defined as follows:
N - is the total number of genes
B - is the total number of genes associated with a specific GO term
n - is the number of genes in the top of the user's input list or in the target set when appropriate
b - is the number of genes in the intersection
Enrichment = (b/n) / (B/N)
